# Supplementary material for: Asterias forbesi-Inspired SERS Substrates for Wide-Range Detection of Uric Acid
Source: Biosensors (Basel). 2023 Dec 22;14(1):8. doi: 10.3390/bios14010008 (PMC10813034; doi:10.3390/bios14010008)
Supplement: Supplementary file 1 [file biosensors-14-00008-s001.zip]

Archive with 1 entries (1 files):
- biosensors-2758697-supplementary.pdf
